# Supplementary material for: Coral disease prevalence estimation and sampling design
Source: PeerJ. 2018 Dec 3;6:e6006. doi: 10.7717/peerj.6006 (PMC6282945; doi:10.7717/peerj.6006)
Supplement: Supplemental Information 3 — Orbicella faveolata abundance and disease prevalence data collected in Mahahual reef, Mexican Caribbean in 2006. [file peerj-06-6006-s003.xlsx]

## Sheet: Jordán-Dahlgren et al - Supp In
depsta	tran	ybs	N
10N	N.10	3	11
10N	N.11	0	15
10N	N.12	3	29
10N	N.7	1	17
10N	N.8	6	25
10N	N.9	2	14
10S	S.1	3	37
10S	S.2	7	13
10S	S.3	0	35
10S	S.4	6	14
10S	S.5	0	13
10S	S.6	2	4
15N	N.19	0	37
15N	N.20	18	86
15N	N.21	1	32
15N	N.22	1	31
15N	N.23	10	41
15N	N.24	6	17
15S	S.13	8	58
15S	S.14	0	63
15S	S.15	5	49
15S	S.16	1	70
15S	S.17	21	76
15S	S.18	4	33
