# Supplementary material for: Coral disease prevalence estimation and sampling design
Source: PeerJ. 2018 Dec 3;6:e6006. doi: 10.7717/peerj.6006 (PMC6282945; doi:10.7717/peerj.6006)
Supplement: Supplemental Information 7 — R code to measure the probability that the estimate is within a certain percentage of the real mean value. [file peerj-06-6006-s007.r]

rm(list=ls())

# Probability of obtaining a mean proportion value within +/- 10% of the known mean  diseased proportion in the scenario (16.2%)

ff= read.table("R & rt Prev & CI.txt", header=T); str(ff)

tran= c("10x1", "10x2", "25x2", "50x2")

for(i in 1:4) {
  t1= ff[ff$size %in% tran[i],]; t1= droplevels(t1)
  a= length(which(t1$mean >= 0.146 & t1$mean<= 0.178))/100
  cat("size=", tran[i],  "prob", round(a,2),"\n")
}

# Probability of obtaining a mean proportion value within +/- 5% of the known diseased proportion in the scenario (16.2%)
# 
for(i in 1:4) {
  t1= ff[ff$size %in% tran[i],]; t1= droplevels(t1)
  a= length(which(t1$mean >= 0.154 & t1$mean<= 0.17))/100
  cat("size=", tran[i],  "prob", round(a,2),"\n")
}
